# Supplementary material for: Assessment of 5-Hydroxymethylfurfural in Food Matrix by an Innovative Spectrophotometric Assay
Source: Int J Mol Sci. 2024 Aug 4;25(15):8501. doi: 10.3390/ijms25158501 (PMC11313681; doi:10.3390/ijms25158501)
Supplement: Supplementary file 1 [file ijms-25-08501-s001.zip]

Archive with 1 entries (1 files):
- ijms-3103125-supplementary.pdf
